# Supplementary material for: Disintegration of the NuRD Complex in Primary Human Muscle Stem Cells in Critical Illness Myopathy
Source: Int J Mol Sci. 2023 Feb 1;24(3):2772. doi: 10.3390/ijms24032772 (PMC9916927; doi:10.3390/ijms24032772)
Supplement: Supplementary file 1 [file ijms-24-02772-s001.zip]

Archive with 1 entries (1 files):
- ijms-2142769-supplementary.pdf
